# Supplementary material for: Correction: Specific Changes of Exocarp and Mesocarp Occurring during Softening Differently Affect Firmness in Melting (MF) and Non Melting Flesh (NMF) Fruits
Source: PLoS One. 2016 Jan 22;11(1):e0147893. doi: 10.1371/journal.pone.0147893 (PMC4723139; doi:10.1371/journal.pone.0147893)
Supplement: S1 Zip — (ZIP) [file pone.0147893.s001.zip]

Archive with 7 entries (7 files):
- Fig 1.tif
- Fig 2.tif
- FIG 3.TIF
- Fig 4.TIF
- Fig 5.TIF
- Fig 6.tif
- Fig 7.tif
